# Supplementary material for: Autologous Doping with Cryopreserved Red Blood Cells – Effects on Physical Performance and Detection by Multivariate Statistics
Source: PLoS One. 2016 Jun 10;11(6):e0156157. doi: 10.1371/journal.pone.0156157 (PMC4902314; doi:10.1371/journal.pone.0156157)
Supplement: S1 File — (XLSX) [file pone.0156157.s001.xlsx]

## Sheet: PONE-D-15-38633R1 Dataset - Par
Code	Group (1 OR 2U)	Variable	Baseline	48h Post Donation	5w Post Donation	15w Post Donation	48h Post Reinfusion	1w Post Reinfusion	2w Post Reinfusion	3-4w Post Reinfusion
A	Transfusion	Time Exh (sec)	360	304	360	370	438	390	390	360
B	Transfusion	Time Exh (sec)	330	270	330	370
C	Transfusion	Time Exh (sec)	376	326	370	370		382	390	397
D	Transfusion	Time Exh (sec)	470	412	438	420	472			425
F	Transfusion	Time Exh (sec)	440	370	390	310	384	376	360	360
G	Transfusion	Time Exh (sec)		268	308	300	367	365
H	Transfusion	Time Exh (sec)	372	310	400					380
K	Kontroll	Time Exh (sec)	360	368	330	360	348	334	329	319
L	Kontroll	Time Exh (sec)	320	340	350	304	330			308
M	Kontroll	Time Exh (sec)	420	490	480	540	540	530	550
N	Transfusion	Time Exh (sec)	432	390	480		480	420
O	Kontroll	Time Exh (sec)	396	440	310	450	480	420	500
Q	Transfusion	Time Exh (sec)	480	440	410	480	480	500
R	Transfusion (1 UNIT)	Time Exh (sec)	430	360		310	360	340	380
S	Kontroll	Time Exh (sec)	326	290	300	300	370	320	320
T	Transfusion	Time Exh (sec)	490	430	460	490	560	560	480
U	Kontroll	Time Exh (sec)	430	370	450	430	450	440	480
W	Kontroll	Time Exh (sec)	420	430	380	430	430	430	440
A	Transfusion	Vo2max (L/min)	4107	3707	3968	3401	4336	4334	4330	4178
B	Transfusion	Vo2max (L/min)	5667	4995	5326	4979
C	Transfusion	Vo2max (L/min)	4700	4303	4457	4355		4829	4967	4779
D	Transfusion	Vo2max (L/min)	4643	4291	4332	3746	4629			4321
F	Transfusion	Vo2max (L/min)	4153	3756	3972	3223	3997	4209	4075	3940
G	Transfusion	Vo2max (L/min)		3968	4318	3867	4661	4719
H	Transfusion	Vo2max (L/min)	4700	4338	4416					4620
K	Kontroll	Vo2max (L/min)	4193	4174	3921	3588	4116	4328	4318	4171
L	Kontroll	Vo2max (L/min)	5406	5331	5415	5329	5338			5295
M	Kontroll	Vo2max (L/min)	5510	5553	5647	5552	5784	5689	5851
N	Transfusion	Vo2max (L/min)	4703	4267	4869		4816	4876
O	Kontroll	Vo2max (L/min)	4807	5074	4925	5198	5436	5107	5626
Q	Transfusion	Vo2max (L/min)	4580		4334	4483	4631	4884
R	Transfusion (1 UNIT)	Vo2max (L/min)	4666	4382		4068	4390	4276	4411
S	Kontroll	Vo2max (L/min)	4796	4926	4931	4948	4890	4968	5000
T	Transfusion	Vo2max (L/min)	5331	5211	5390	5220	5549	5337	5267
U	Kontroll	Vo2max (L/min)	4366	4016	4553	4278	4192	4208	4349
W	Kontroll	Vo2max (L/min)	4255	4255	4145	4179	4259	4256	4317
