# Supplementary material for: Autologous Doping with Cryopreserved Red Blood Cells – Effects on Physical Performance and Detection by Multivariate Statistics
Source: PLoS One. 2016 Jun 10;11(6):e0156157. doi: 10.1371/journal.pone.0156157 (PMC4902314; doi:10.1371/journal.pone.0156157)
Supplement: S3 File — (XLSX) [file pone.0156157.s003.xlsx]

## Sheet: Blad1
Code	Sex	VO2 (L/min)	VO2 (mL/min/kg)	Body mass (kg)	Rest HLa	Mas HLa	Mas HR
003	M	4.3	53.4	80.5243	1.1	13	207
004	M	4.7	57.2	82.1678	1.2	10	193
005	W	3	46.1	65.0759	2	12.6	194
007	M	4.52	56.8553	79.5	1.4	12.7	198
009	M	4.73	59.4969	79.5	1.6	14.8	187
010	W	3.13	44.7143	70	0.96	8.43	195
013	M	3.22	33.4025	96.4	1.1	13.97	208
101	M	3.8	50.3	75.5467	0.96	16.5	190
102	W	2.39	45.9615	52	1.53	13.33	194
103	M	5.04	57.931	87	1.3	10.77	196
104	W	3.56	56.063	63.5	1.64	6	202
106	M	4.45095	54.95	81	1.79	8.31	174
