# Supplementary material for: Autologous Doping with Cryopreserved Red Blood Cells – Effects on Physical Performance and Detection by Multivariate Statistics
Source: PLoS One. 2016 Jun 10;11(6):e0156157. doi: 10.1371/journal.pone.0156157 (PMC4902314; doi:10.1371/journal.pone.0156157)
Supplement: S4 File — (XLSX) [file pone.0156157.s004.xlsx]

## Sheet: PONE-D-15-38633R1 Dataset - Par
Subject	Sex	Group	Sample Time point	B-Leucocyter	B-Erythrocyter	B-Hemoglobin	B-EVF	Erc(B)-MCV	Erc(B)-MCH	Erc(B)-MCHC	B-Thrombocyter	B-Neutrophils	B-Eosinophils	B-Baophils	B-Lymphocytes	B-Mocytes	P-Bilirubin	P-Iron	P-Transferin
1	Male	Clean	F1	6.2	4.9	146	0.44	89	30	335	215	3.1	0.1	0.1	2.4	0.6	13	11	2.17
1	Male	Clean	F2	6.2	4.7	142	0.42	90	30	336	212	3.7	0.1	0.1	2	0.5	14	17	2.24
1	Male	Clean	F3	6.2	4.7	139	0.42	91	30	328	205	3.4	0.1	0.1	2.3	0.4	17	22	2.1
1	Male	Clean	F4	5.6	4.4	132	0.39	90	30	336	219	2.8	0.1	0.1	2.1	0.5	15	19	2.4
1	Male	Doped	T2H	5.6	4.4	136	0.4	90	31	343	198	2.9	0.1	0.1	2.1	0.4	17	22	2.42
1	Male	Doped	T24H	5.8	4.6	141	0.42	91	30	333	224	2.9	0.1	0.1	2.3	0.5	18	15	2.5
1	Male	Doped	T1W	6	5	150	0.45	91	30	331	206	3	0.1	0.1	2.4	0.4	14	14	2.37
1	Male	Doped	T2W	6.7	4.8	146	0.44	90	30	336	206	3.6	0.1	0.1	2.4	0.5	13	10	2.47
1	Male	Doped	T3W	7	4.7	142	0.42	89	30	340	213	4	0.1	0.1	2.2	0.6	7	12	2.19
1	Male	Doped	T4W	7	4.9	147	0.44	90	30	335	217	3.9	0.2	0.1	2.4	0.5	10	16	2.41
2	Male	Clean	F1	5.3	5.3	157	0.45	86	30	347	238	3.4	0.1	0.1	1.5	0.4	21	20	2.25
2	Male	Clean	F2	4.8	5.4	161	0.46	86	30	348	253	2.7	0.1	0.1	1.5	0.5	28	19	2.66
2	Male	Clean	F3	6.6	5.4	160	0.46	86	30	345	242	3.6	0.1	0.1	2.2	0.6	29	15	2.73
2	Male	Clean	F4	5	5.1	152	0.44	86	30	347	235	2.7	0.1	0.1	1.5	0.6	20	13	2.57
2	Male	Doped	T2H	5.7	5.2	158	0.45	86	30	351	226	3.3	0.1	0.1	1.7	0.6	28	21	2.75
2	Male	Doped	T24H	5.8	5.3	159	0.46	85	30	349	236	3.2	0.1	0.1	1.8	0.7	31	28	2.9
2	Male	Doped	T1W	6.7	5.3	159	0.46	86	30	349	266	3.7	0.1	0.1	2.1	0.8	31	28	3.02
2	Male	Doped	T2W	7.4	5.4	160	0.46	85	30	349	255	5.1	0.1	0.1	1.8	0.5	20	21	2.69
2	Male	Doped	T3W	6.9	5.4	160	0.47	87	30	340	246	4.4	0.1	0.1	1.7	0.6	25	31	2.85
2	Male	Doped	T4W	5.7	5.4	163	0.47	87	30	345	248	3.2	0.1	0.1	1.9	0.5	27	27	2.95
3	Male	Clean	F1	6.4	5.3	156	0.43	82	30	360	178	3.6	0.1	0.1	2.3	0.4	13	21	2.66
3	Male	Clean	F2	5.8	5.3	154	0.43	81	29	360	170	2.6	0.1	0.1	2.7	0.4	8	15	2.69
3	Male	Clean	F3	6.4	5.2	152	0.42	81	29	363	161	2.9	0.1	0.1	3	0.4	11	20	2.45
3	Male	Clean	F4	6.4	4.9	141	0.39	80	29	364	185	3.1	0.1	0.1	2.9	0.4	10	12	2.65
3	Male	Doped	T2H	5.1	4.9	144	0.4	80	29	365	173	2.5	0.1	0.1	2.1	0.3	14	19	2.36
3	Male	Doped	T24H	6.4	5.1	148	0.42	82	29	355	196	3.6	0.1	0.1	2.3	0.4	19	25	2.51
3	Male	Doped	T1W	6.1	5.2	150	0.42	80	29	361	177	3.1	0.2	0.1	2.4	0.4	16	20	2.58
3	Male	Doped	T2W	5.3	5.1	148	0.42	82	29	353	194	2.5	0.1	0.1	2.4	0.2	10	13	2.6
3	Male	Doped	T3W	6.5	5.3	155	0.44	82	29	356	187	3	0.2	0.1	2.9	0.4	12	14	2.72
3	Male	Doped	T4W	4.8	5.3	153	0.43	82	29	353	176	2.2	0.1	0.1	2.2	0.3	21	26	2.74
4	Male	Clean	F1	6.1	5.2	149	0.44	84	28	338	181	2.9	0.1	0.1	2.5	0.5	19	21	2.46
4	Male	Clean	F2
4	Male	Clean	F3	8.3	5.4	152	0.45	84	28	337	247	4.2	0.1	0.1	3.3	0.7	7	19	2.2
4	Male	Clean	F4	3.9	4.6	129	0.39	84	28	334	172	1.5	0.1	0.1	1.8	0.4	16	12	2.19
4	Male	Doped	T2H	4.8	4.8	138	0.41	84	28	337	176	2.3	0.1	0.1	2	0.4	21	16	2.19
4	Male	Doped	T24H	4.7	5	142	0.41	84	29	343	197	1.9	0.2	0.1	2.1	0.4	19	9	2.27
4	Male	Doped	T1W	5.6	5.1	146	0.45	87	28	327	211	2.5	0.2	0.1	2.3	0.5	11	9	2.25
4	Male	Doped	T2W	5.8	5.3	147	0.46	88	28	320	203	2.6	0.1	0.1	2.5	0.5	30	49	2.87
4	Male	Doped	T3W	6.1	5.6	156	0.47	84	28	332	238	2.7	0.1	0.1	2.7	0.6	19	24	2.48
4	Male	Doped	T4W	6	5.4	151	0.46	85	28	330	216	2.6	0.1	0.1	2.8	0.5	17	20	2.52
5	Male	Clean	F1	6	5.2	156	0.46	87	30	343	299	3.6	0.1	0.1	1.7	0.5	11	11	2.31
5	Male	Clean	F2	6.1	5	151	0.44	88	30	341	264	3.4	0.2	0.1	2	0.5	20	23	2.09
5	Male	Clean	F3	6.2	4.8	146	0.43	88	30	342	248	3.1	0.2	0.1	2.2	0.7	17	18	2.05
5	Male	Clean	F4	5.9	4.6	137	0.41	90	30	333	265	3.3	0.2	0.1	1.9	0.5	15	16	2.2
5	Male	Doped	T2H	6.1	4.7	142	0.42	89	30	340	241	3.5	0.2	0.1	2	0.5	21	20	2.2
5	Male	Doped	T24H	5.3	4.8	147	0.43	89	31	343	286	3	0.2	0.1	1.6	0.5	18	15	2.28
5	Male	Doped	T1W	6.1	5	151	0.44	90	30	339	240	3.4	0.3	0.1	1.8	0.6	27	23	2.34
5	Male	Doped	T2W	6.6	5.2	158	0.47	89	30	339	291	3.9	0.2	0.1	2	0.5	20	14	2.31
5	Male	Doped	T3W	6.2	5.1	154	0.45	88	30	345	284	3.6	0.3	0.1	1.7	0.6	19	15	2.33
5	Male	Doped	T4W	7.5	5.1	152	0.44	86	30	347	307	4.5	0.2	0.1	2.2	0.6	21	24	2.27
6	Male	Clean	F1	4.5	4.8	146	0.43	89	30	339	197	2.2	0.2	0.1	1.8	0.3	12	14	1.93
6	Male	Clean	F2	4.6	4.8	144	0.42	88	30	343	207	2.4	0.2	0.1	1.7	0.3	15	17	2.3
6	Male	Clean	F3	4.5	4.9	147	0.43	88	30	340	205	2.3	0.2	0.1	1.5	0.4
6	Male	Clean	F4	6.1	4.6	139	0.41	89	30	341	185	3.9	0.2	0.1	1.6	0.4	17		2.43
6	Male	Doped	T2H	6.5	4.8	147	0.43	89	30	342	174	4.2	0.1	0.1	1.8	0.4	18	25	2.43
6	Male	Doped	T24H	5.2	4.7	143	0.43	91	30	333	180	3	0.2	0.1	1.6	0.3	9	6	2.27
6	Male	Doped	T1W	6	5.1	156	0.46	90	30	341	225	3.5	0.3	0.1	1.8	0.4	18	32	2.79
6	Male	Doped	T2W	5.1	5.1	153	0.45	90	30	337	230	2.7	0.4	0.1	1.7	0.3	9	12	2.54
6	Male	Doped	T3W	4.3	5	150	0.44	89	30	342	199	1.9	0.2	0.1	1.9	0.2	13	21	2.63
6	Male	Doped	T4W	4.9	5	152	0.44	87	30	347	176	2.4	0.3	0.1	1.7	0.3	13	20	2.62
7	Male	Clean	F1	5.5	4.9	146	0.44	90	30	335	238	3.5	0.2	0.1	1.3	0.6	14	16	2.17
7	Male	Clean	F2	5.4	4.9	150	0.43	88	31	347	229	2.6	0.3	0.1	2	0.6	16	16	2.1
7	Male	Clean	F3	5	4.8	144	0.43	90	30	332	241	2.7	0.3	0.1	1.3	0.6	15	20	1.92
7	Male	Clean	F4	3.9	4.4	131	0.39	88	30	339	213	2.1	0.1	0.1	1.1	0.6			2.36
7	Male	Doped	T2H	4.7	4.8	142	0.42	87	30	342	227	2.4	0.2	0.1	1.3	0.8	15	14	2.28
7	Male	Doped	T24H	4.5	4.7	140	0.42	89	30	337	217	2.6	0.2	0.1	1.2	0.6	11		2.33
7	Male	Doped	T1W	4.4	5	148	0.45	90	30	332	265	2.4	0.2	0.1	1.3	0.4	21	28	2.67
7	Male	Doped	T2W	5	4.9	148	0.43	87	30	345	249	2.7	0.2	0.1	1.5	0.6	20	31	2.64
7	Male	Doped	T3W	4.5	5.2	157	0.45	86	30	350	276	2.4	0.2	0.1	1.3	0.6	24		2.71
7	Male	Doped	T4W	4.2	4.8	144	0.42	88	30	341	234	2	0.2	0.1	1.5	0.5	9		2.3
8	Male	Clean	F1	8.5	5.4	155	0.45	83	28	341	246	4.6	0.3	0.1	2.6	0.9	13	19	2.19
8	Male	Clean	F2	8.3	5.1	147	0.44	85	29	337	247	4.6	0.3	0.1	2.6	0.7	9		2.16
8	Male	Clean	F3	7.3	5	144	0.42	85	29	339	238	4	0.2	0.1	2.3	0.8	12	15	2.12
8	Male	Clean	F4	6.9	4.6	133	0.4	86	29	334	237	3.7	0.2	0.1	2.3	0.7	7		2.22
8	Male	Doped	T2H	7.4	4.9	140	0.42	85	29	337	242	4.1	0.2	0.1	2.2	0.8	12	15	2.31
8	Male	Doped	T24H	7.8	5	142	0.42	84	29	342	252	4.5	0.3	0.1	2.2	0.8	8	10	2.39
8	Male	Doped	T1W	7.9	5	142	0.41	83	29	344	258	4.4	0.2	0.1	2.3	0.9	8	11	2.27
8	Male	Doped	T2W	8.7	4.9	140	0.41	83	28	341	281	5	0.3	0.1	2.8	0.6	10	9	2.4
8	Male	Doped	T3W	8.3	5.1	145	0.43	84	28	337	287	4.6	0.4	0.1	2.5	0.9	10	12	2.82
8	Male	Doped	T4W	8.5	5	146	0.44	86	29	336	246	4.7	0.3	0.1	2.6	0.8	8	9	2.35
9	Male	Clean	F1	7	5.5	152	0.45	82	28	337	269	3.6	0.3	0.1	2.5	0.6	11	22	2.75
9	Male	Clean	F2	6	5.2	142	0.43	83	27	331	237	3.3	0.2	0.1	2	0.6	10	16	2.56
9	Male	Clean	F3	6.9	5.5	154	0.45	82	28	342	270	3.8	0.2	0.1	2.1	0.8	14	17	2.57
9	Male	Clean	F4	6.4	5.2	149	0.43	82	28	350	229	3.2	0.3	0.1	2.2	0.6	17	28	2.92
9	Male	Doped	T2H
9	Male	Doped	T24H
9	Male	Doped	T1W
9	Male	Doped	T2W	7.2	5.2	145	0.44	85	28	332	269	4.1	0.3	0.1	2.2	0.5	11	29	2.52
9	Male	Doped	T3W	5.8	5.2	146	0.42	80	28	347	270	2.6	0.3	0.1	2.2	0.6	13	18	2.75
9	Male	Doped	T4W	6.8	5.3	147	0.43	82	28	339	278	3.5	0.4	0.1	2.3	0.6	15	18	2.53
10	Male	Clean	F1
10	Male	Clean	F2	5.5	4.7	151	0.44	94	32	344	219	3.5	0.2	0.1	1.4	0.4	15	20	2.09
10	Male	Clean	F3	4	5	161	0.48	95	32	339	222	1.9	0.2	0.1	1.7	0.3	12	16	2.24
10	Male	Clean	F4	4.1	4.5	146	0.43	94	32	342	181	2.1	0.2	0.1	1.4	0.4	8	11	2.12
10	Male	Doped	T2H
10	Male	Doped	T24H
10	Male	Doped	T1W
10	Male	Doped	T2W	4.1	4.7	156	0.45	95	33	346	193	2	0.2	0.1	1.4	0.4	16	25	2.34
10	Male	Doped	T3W	4	4.7	154	0.45	96	32	340	228	2.1	0.2	0.1	1.3	0.4	12	17	2.5
10	Male	Doped	T4W	3.9	4.9	160	0.46	94	33	349	225	1.9	0.2	0.1	1.5	0.4	9	14	2.49
11	Male	Clean	F1	4.8	4.4	126	0.37	83	29	343	238	2	0.1	0.1	2.1	0.5	13	11	2.23
11	Male	Clean	F2	5.8	4.6	131	0.38	83	29	346	254	2.8	0.1	0.1	2.4	0.5	12	21	2.65
11	Male	Clean	F3	4.8	4.6	134	0.39	83	29	346	164	1.6	0.1	0.1	2.7	0.4	13	8	2.61
11	Male	Clean	F4	5.4	4.4	127	0.37	84	29	341	182	2.1	0.1	0.1	2.6	0.5	15	15	2.53
11	Male	Doped	T2H
11	Male	Doped	T24H
11	Male	Doped	T1W	5.8	4.6	133	0.38	83	29	349	203	2.2	0.1	0.1	3	0.4	15	12	2.6
11	Male	Doped	T2W	5.4	4.5	131	0.38	84	29	343	164	1.9	0.2	0.1	2.7	0.5	7	4	2.38
11	Male	Doped	T3W	6.1	4.6	133	0.38	84	29	349	182	2	0.1	0.1	3.4	0.5	19	13	2.58
11	Male	Doped	T4W	5.2	4.6	132	0.39	86	29	338	173	1.9	0.1	0.1	2.7	0.4	14	14	2.39
12	Female	Clean	F1	5.7	4	135	0.41	100	33	332	231	2.4	0.2	0.1	2.4	0.7	13	16	2.41
12	Female	Clean	F2	6.6	3.9	132	0.39	99	34	340	234	2.3	0.2	0.1	3.3	0.8	28	42	2.47
12	Female	Clean	F3	8	4	134	0.4	100	34	337	241	4.8	0.2	0.1	2.2	0.8	20	28	2.68
12	Female	Clean	F4	7.4	3.5	116	0.34	99	33	336	226	3.4	0.2	0.1	2.6	1	14	17	2.75
12	Female	Doped	T2H	6.2	3.8	127	0.37	99	34	341	224	3.3	0.2	0.1	2	0.7			2.64
12	Female	Doped	T24H	7.9	4	136	0.41	101	34	333	257	3.2	0.2	0.1	3.5	0.9	21	21	3.18
12	Female	Doped	T1W	7.6	4.1	138	0.41	100	33	334	271	3.2	0.3	0.1	3.1	1	19	19	3.11
12	Female	Doped	T2W	6.8	4.1	136	0.4	98	33	341	300	3.2	0.2	0.1	2.6	0.7	9	14	2.85
12	Female	Doped	T3W	4.8	4	133	0.39	98	34	342	270	1.9	0.1	0.1	2.2	0.6	8	15	2.74
12	Female	Doped	T4W
13	Female	Clean	F1	3.8	4.2	124	0.38	91	30	325	158	1.4	0.1	0.1	1.8	0.4	13	25	2.6
13	Female	Clean	F2	3.5	4.2	128	0.38	90	31	341	201	1.5	0.1	0.1	1.5	0.4	14	19	2.81
13	Female	Clean	F3	5.1	4.2	126	0.38	89	30	336	184	2.6	0.1	0.1	1.9	0.5	13	23	2.69
13	Female	Clean	F4	3.2	3.5	101	0.31	88	29	328	228	1.2	0.1	0.1	1.6	0.3	12	4	2.8
13	Female	Doped	T2H	3.9	3.8	109	0.33	86	29	333	228	1.8	0.1	0.1	1.5	0.5	13	6	2.87
13	Female	Doped	T24H	3.8	4.1	120	0.36	88	29	331	262	1.4	0.1	0.1	1.8	0.4	10	8	2.83
13	Female	Doped	T1W
13	Female	Doped	T2W
13	Female	Doped	T3W
13	Female	Doped	T4W
14	Female	Clean	F1
14	Female	Clean	F2	4.9	4	119	0.36	92	30	326	266	2.6	0.1	0.1	2	0.3	9	25	2.64
14	Female	Clean	F3	5.1	4.1	123	0.37	90	30	333	270	3	0.1	0.1	1.7	0.3	14	31	3.2
14	Female	Clean	F4	6.6	4	117	0.36	89	30	330	264	4.3	0.2	0.1	1.7	0.3	7	12	2.63
14	Female	Doped	T2H
14	Female	Doped	T24H
14	Female	Doped	T1W	7.2	3.9	116	0.35	88	30	334	332	4.6	0.2	0.1	2	0.3	6	38	2.92
14	Female	Doped	T2W	5.6	4	118	0.35	88	30	337	321	3.3	0.2	0.1	1.8	0.3	10	19	3.09
14	Female	Doped	T3W	6.2	4	119	0.36	89	30	332	293	3	0.2	0.1	2.6	0.4	8	15	2.85
14	Female	Doped	T4W	6.4	3.9	117	0.34	89	30	340	279	3.8	0.2	0.1	2.1	0.4	10	34	3.17
15	Female	Clean	F1	4.5	4.7	136	0.4	86	29	337	234	1.7	0.2	0.1	2.3	0.2	14	29	2.49
15	Female	Clean	F2	4.5	4.6	134	0.4	86	29	338	230	1.6	0.1	0.1	2.3	0.5	13	28	2.86
15	Female	Clean	F3	5.5	4.8	139	0.42	88	29	333	266	2.2	0.2	0.1	2.5	0.5	13	23	3.1
15	Female	Clean	F4
15	Female	Doped	T2H
15	Female	Doped	T24H
15	Female	Doped	T1W
15	Female	Doped	T2W
15	Female	Doped	T3W
15	Female	Doped	T4W
16	Female	Clean	F1
16	Female	Clean	F2	7	4.4	127	0.39	89	29	326	198	4.8	0.1	0.1	1.5	0.6	24	14	2.61
16	Female	Clean	F3	4.6	4.1	121	0.37	90	29	325	193	2.6	0.1	0.1	1.4	0.5	18	12	2.59
16	Female	Clean	F4	5.5	4.4	129	0.39	90	30	328	206	3	0.1	0.1	1.8	0.6	17	12	2.96
16	Female	Doped	T2H	4.9	4.3	124	0.38	89	29	327	198	2.8	0.1	0.1	1.6	0.4	23	14	2.79
16	Female	Doped	T24H	8.8	4.2	123	0.38	90	29	322	184	6.5	0.1	0.1	1.4	0.7	25	13	2.85
16	Female	Doped	T1W	5.9	4.2	123	0.38	91	29	324	234	3	0.1	0.1	2.3	0.5	16	19	3.1
16	Female	Doped	T2W	7.6	4.1	118	0.37	90	29	322	208	4.4	0.1	0.1	2.5	0.6	19	16	2.93
16	Female	Doped	T3W	5.7	4.2	124	0.38	90	30	330	184	3.6	0.1	0.1	1.4	0.6	24	16	2.87
16	Female	Doped	T4W	6.1	4.2	120	0.36				192						18	19	2.9
17	Female	Clean	F1	4.6	4.5	128	0.39	86	28	328	193	1.7	0.3	0.1	2.2	0.4	10	23	3.41
17	Female	Clean	F2	6.2	4.6	131	0.4	86	28	330	195	3.8	0.1	0.1	2	0.3	13	39	3.22
17	Female	Clean	F3	4.7	4.4	124	0.37	85	28	335	173	1.9	0.3	0.1	2.2	0.4	4	19	2.89
17	Female	Clean	F4	5	4.7	133	0.42	88	28	317	173	1.9	0.2	0.1	2.7	0.3	7	24	3.48
17	Female	Doped	T2H	5.2	4.7	133	0.4	86	28	328	174	2.6	0.1	0.1	2.2	0.3	14	30	3.21
17	Female	Doped	T24H	5.8	4.6	131	0.39	86	29	333	167	2.6	0.1	0.1	2.6	0.5	9	38	3.22
17	Female	Doped	T1W	5.1	4.4	128	0.38	86	29	332	170	2.9	0.2	0.1	1.6	0.4	11	28	3.25
17	Female	Doped	T2W	4.8	4.4	125	0.39	87	28	321	212	1.8	0.3	0.1	2.3	0.4	10	28	3.16
17	Female	Doped	T3W	4.8	4.9	138	0.42	86	28	329	196	1.8	0.2	0.1	2.4	0.4	7	24	3.74
17	Female	Doped	T4W	6.2	4.9	138	0.43	87	28	323	188	3.4	0.1	0.1	2.3	0.4	7	21	3.41
18	Female	Clean	F1	4.8	4.5	124	0.38	86	28	322	227	2.8	0.1	0.1	1.4	0.4	8	18	2.51
18	Female	Clean	F2	4.7	4.3	124	0.38	87	29	328	210	2.6	0.1	0.1	1.6	0.3	11	19	2.31
18	Female	Clean	F3	4.5	4.3	123	0.37	87	29	332	190	2.8	0.1	0.1	1.3	0.2	12	16	2.42
18	Female	Clean	F4	3.8	4.3	120	0.38	88	28	317	201	2.1	0.1	0.1	1.4	0.2	13	12	2.71
18	Female	Doped	T2H	4.4	4.3	125	0.38	87	29	332	203	2.3	0.1	0.1	1.6	0.4	10	17	2.62
18	Female	Doped	T24H	4.8	4.4	127	0.38	86	29	332	213	2.8	0.1	0.1	1.5	0.4	10	10	2.6
18	Female	Doped	T1W	4.6	4.6	131	0.4	88	29	327	213	2.7	0.2	0.1	1.4	0.3	13	19	2.56
18	Female	Doped	T2W	5.1	4.5	127	0.4	87	28	321	209	3.1	0.1	0.1	1.5	0.3	10	16	2.64
18	Female	Doped	T3W	4.6	4.6	130	0.4	88	28	324	201	2.8	0.1	0.1	1.4	0.3	9	16	2.89
18	Female	Doped	T4W	4.8	4.6	128	0.4	88	28	319	218	3	0.1	0.1	1.4	0.4			2.79
19	Female	Clean	F1	5.3	4.5	119	0.37	83	26	319	171	3	0.1	0.1	1.8	0.4	15	12	2.94
19	Female	Clean	F2	6.6	4.6	126	0.39	85	27	321	251	2.8	0.1	0.1	3.2	0.5	13	7	2.94
19	Female	Clean	F3	4.5	4.3	117	0.37	86	27	316	158	2	0.1	0.1	2	0.4	14	10	2.62
19	Female	Clean	F4	5.7	4.2	111	0.36	85	26	312	185	2.8	0.1	0.1	2.3	0.4	12	5	2.7
19	Female	Doped	T2H	4.7	4.2	112	0.35	84	26	317	183	2.4	0.1	0.1	1.9	0.3	15	7	2.72
19	Female	Doped	T24H	6.5	4.9	128	0.41	85	26	311	228	3.9	0.1	0.1	2	0.6	17	8	3.35
19	Female	Doped	T1W	5.8	4.4	118	0.37	84	27	317	198	3	0.1	0.1	2.2	0.5	9	5	2.7
19	Female	Doped	T2W	5.5	4.6	119	0.39	85	26	307	209	2.5	0.1	0.1	2.4	0.5	14	8	3.18
19	Female	Doped	T3W	6.8	4.3	116	0.35	82	27	328	177	4	0.1	0.1	2.1	0.6	20	10	2.84
19	Female	Doped	T4W
20	Female	Clean	F1	3.6	4.4	128	0.4	90	29	323	164	2	0.1	0.1	1.2	0.2	23	23	2.25
20	Female	Clean	F2	3.5	4.5	132	0.41	92	29	320	199	1.8	0.1	0.1	1.2	0.3	13	18	2.36
20	Female	Clean	F3	3.1	4.2	125	0.38	91	30	326	159	1.6	0.1	0.1	1.1	0.2	20	20	2.36
20	Female	Clean	F4	3.5	4.1	119	0.38	92	29	313	177	1.8	0.1	0.1	1.3	0.3	13	8	2.42
20	Female	Doped	T2H	3.6	4.3	131	0.39	92	31	332	178	1.9	0.1	0.1	1.3	0.2	18	16	2.59
20	Female	Doped	T24H	3.9	4.3	127	0.39	91	30	322	181	2	0.1	0.1	1.2	0.4	18	12	2.55
20	Female	Doped	T1W	3.4	4.2	125	0.38	92	30	326	171	1.8	0.1	0.1	1.1	0.3	15	11	2.4
20	Female	Doped	T2W	3.3	4.2	126	0.4	93	30	318	190	1.7	0.1	0.1	1.2	0.3	18	21	2.5
20	Female	Doped	T3W	3.4	4.3	130	0.39	92	30	330	191	1.7	0.1	0.1	1.2	0.3	22	21	2.54
20	Female	Doped	T4W	3.2	4.3	129	0.4	93	30	320	183	1.8	0.1	0.1	1	0.2	25	27	2.55
21	Female	Clean	F1
21	Female	Clean	F2	6.4	4	125	0.37	94	32	337	256	3.2	0.4	0.1	2.2	0.6	6	13	2.26
21	Female	Clean	F3	5.9	4	126	0.38	96	32	329	233	3.6	0.4	0.1	1.3	0.6	11	20	2.19
21	Female	Clean	F4	4.9	3.7	115	0.35	94	31	330	264	2.6	0.3	0.1	1.4	0.5	13	18	2.36
21	Female	Doped	T2H	6	3.9	122	0.37	95	31	331	304	3.6	0.3	0.1	1.6	0.3	12	20	2.44
21	Female	Doped	T24H	4.9	3.5	108	0.33	94	31	325	292	2.6	0.4	0.1	1.4	0.5	10	14	2.26
21	Female	Doped	T1W	8	3.7	118	0.36	98	32	325	281	5.4	0.2	0.1	1.6	0.6	11	14	2.35
21	Female	Doped	T2W	7.6	3.8	119	0.37	95	31	325	239	4.3	0.4	0.1	2.1	0.9	7	11	2.44
21	Female	Doped	T3W	6.4	3.9	120	0.37	97	31	322	247	3.6	0.3	0.1	1.8	0.7	6	5	2.37
21	Female	Doped	T4W	6.6	3.9	119	0.36				256						8	18	2.32
